# Supplementary material for: Practical Epoxidation of Olefins Using Air and Ubiquitous Iron-Based Fluorous Salen Complex
Source: Molecules. 2024 Feb 22;29(5):966. doi: 10.3390/molecules29050966 (PMC11154283; doi:10.3390/molecules29050966)
Supplement: Supplementary file 1 [file molecules-29-00966-s001.zip]

Archive with 1 entries (1 files):
- molecules-2871253-supplementary.pdf
